# Supplementary material for: Shiga Toxin, Stx2e, Influences the Activity of Porcine Lymphocytes In Vitro
Source: Int J Mol Sci. 2023 Apr 28;24(9):8009. doi: 10.3390/ijms24098009 (PMC10178452; doi:10.3390/ijms24098009)
Supplement: Supplementary file 1 [file ijms-24-08009-s001.zip]

Archive with 1 entries (1 files):
- ijms-2345153-supplementary.pdf
